# Supplementary material for: Coronary Artery Disease and Preoperative Coronary Angiography in Elective Thoracic Endovascular Aortic Repair: A Retrospective Cohort Study
Source: J Cardiovasc Dev Dis. 2026 Jun 10;13(6):258. doi: 10.3390/jcdd13060258 (PMC13301176; doi:10.3390/jcdd13060258)
Supplement: Supplementary file 1 [file jcdd-13-00258-s001.zip]

Archive with 1 entries (1 files):
- jcdd-4266504-supplementary.pdf
